# Supplementary material for: Characteristics of Bipolar Patients with Cognitive Impairment of Suspected Neurodegenerative Origin: A Multicenter Cohort
Source: J Pers Med. 2021 Nov 11;11(11):1183. doi: 10.3390/jpm11111183 (PMC8620397; doi:10.3390/jpm11111183)
Supplement: Supplementary file 1 [file jpm-11-01183-s001.zip]

Archive with 1 entries (1 files):
- jpm-1431518-supplementary.pdf
